# Supplementary material for: Sexual Dimorphic Responses in Lymphocytes of Healthy Individuals after Carica papaya Consumption
Source: Front Immunol. 2017 Jun 9;8:680. doi: 10.3389/fimmu.2017.00680 (PMC5465248; doi:10.3389/fimmu.2017.00680)
Supplement: Supplementary file 1 [file Data_Sheet_1.ZIP]

Archive with 1 entries (1 files):
- Supplementary file Raw data.xlsx
