# Supplementary material for: Sexual Dimorphic Responses in Lymphocytes of Healthy Individuals after Carica papaya Consumption
Source: Front Immunol. 2017 Jun 9;8:680. doi: 10.3389/fimmu.2017.00680 (PMC5465248; doi:10.3389/fimmu.2017.00680)
Supplement: Supplementary file 1 [file Data_Sheet_1.ZIP › Supplementary file Raw data.xlsx]

## Sheet: Sheet1
																								Expression of differentiation markers in lymphocyte subpopulations
																								CD4+ helper T cells																				CD4- lymphocytes
		Sex hormone						Lymphocyte subpopulation																CD4+CD45RA+										CD4+CD45RA-										CD4-CD45RA+
		Estrogen		Progesterone		Testosterone		IMK CD3+CD4+ %		IMK CD3+CD4+ cnt		IMK CD3+CD8+ %		IMK CD3+CD8+ cnt		IMK CD16+56 %		IMK CD16+56 cnt		IMK CD19+ %		IMK CD19+ cnt				CD69-CD25-		CD69-CD25+		CD69+CD25-		CD69+CD25+				CD69-CD25-		CD69-CD25+		CD69+CD25-		CD69+CD25+				CD69-CD25-		CD69+CD25-
	Male	Pre-	Post-	Pre-	Post-	Pre-	Post-	Pre-	Post-	Pre-	Post-	Pre-	Post-	Pre-	Post-	Pre-	Post-	Pre-	Post-	Pre-	Post-	Pre-	Post-	Pre-	Post-	Pre-	Post-	Pre-	Post-	Pre-	Post-	Pre-	Post-	Pre-	Post-	Pre-	Post-	Pre-	Post-	Pre-	Post-	Pre-	Post-	Pre-	Post-	Pre-	Post-	Pre-	Post-
Sam	M1	110.1	91.8	0.3	0.3	6	4	25	25	1067	858	22	22	948	778	20	20	746	780	12	10	440	377
LJ	M2	91.8	69.7	0.3	0.3	8	7	26	27	906	1062	22	21	752	856	13	13	522	458	16	16	621	590	10.2	12.4	47	44.2	47	48.8	3	3.5	3	3.5	11.1	12.2	46.2	45.7	52.8	53.2	0.3	0.3	0.7	0.8	46.6	44.3	88	85.7	11	13.8
James	M3	84.4	139.5	0.3	0.3	5	5	28.1	30.42	751.84	611.66	31.63	29.18	846.43	586.71	20.12	17.45	563.09	310.56	16.24	17.21	454.53	306.29	16.7	15	38.6	44.2	48.2	44.1	6.5	5.7	6.8	6	11.6	9.9	38.3	42.7	59.5	55.5	0.8	0.7	1.4	1.2	53	54.6	79.6	86.5	20.2	13.2
Fauzi	M4	113.8	102.8	0.3	0.3	9	10	45	44	1226	1452	19	19	506	608	8	10	229	318	15	13	414	420	25.7	21.1	51.8	60.5	43.7	35.3	2.5	2.4	2	1.8	14.7	13.7	43.8	54.8	54.1	43.3	1.1	1.1	1.1	0.8	41.1	44.9	91.3	92.9	8.3	6.1
Shaufi	M5	139.5	106.5	0.3	0.3	8	8	27.46	28.96	587.46	517.83	41.46	41.29	887.11	738.31	15.92	15.47	336.16	301.85	11.66	12.13	246.16	236.73	12.9	11.3	46.9	54.5	50.8	43.5	1.3	1.1	1	0.9	13.6	13.6	38.7	45.3	59.6	53.5	0.6	0.5	1.2	0.7	46.5	47.8	96.4	96.9	3	2.4
Khairul	M6	80.8	121.1	0.3	0.3	11	11	33	33	1230	1144	12	11	458	377	30	31	1161	1122	13	12	507	447	14.4	12.8	55	59.2	43.2	39.1	1.1	1	0.7	0.7	13.9	13.5	47.5	51.9	51.4	47.2	0.5	0.5	0.6	0.4	50.2	48.4	97	97.3	2.7	2.2
Pratheep	M7	95.4	110.1	0.3	0.3	5	4	27.81	26.82	886	898.85	45.43	45.52	1444.51	1525.51	10.04	11.95	313.42	379.77	15.02	14.97	468.87	475.9	12.2	13.4	53.7	45.2	45	53.7	0.7	0.4	0.6	0.6	11.4	12.2	45.7	37.7	53.2	61.3	0.5	0.3	0.6	0.7	50.2	50.4	97.7	97.3	2.2	2.1
Shahidee	M8	124.8	84.4	0.3	0.3	12	10	36.29	40.1	273.3	302.61	28.18	26.83	212.27	202.45	17.45	17.18	122.87	115.14	15.21	13.98	107.21	93.7	17.1	14.8	42.1	38.1	56.6	60.6	0.6	0.8	0.7	0.5	15.4	15.1	34.2	30.5	65.4	68.8	0.1	0.1	0.3	0.5	42.2	35	98	98.5	1.7	1.3
Elson	M9	62.4	36.7	0.3	0.3	6	6	29.09	32.58	755.43	624.49	37.17	34.6	965.23	663.18	16.54	12.66	401.1	144.45	15.38	15.76	372.97	179.79	9.7	9.3	77.6	82	12.6	11.3	8.1	5.9	1.6	0.8	19.3	21.4	72.2	75.6	26.1	23.7	1	0.4	0.6	0.3	56	51.1	77.4	82.2	21	16.7
Daryl	M10							37	40	695	739	26	28	488	520	10	7	198	123	19	17	369	310
Kamal	M11							37	35	766	770	22	22	463	481	27	26	614	601	11	12	253	278
Pei Shen	M12							34	32	945	1087	23	23	633	770	14	13	400	415	20	20	601	635
Sarhan	M13							31	34	757	992	36	35	872	1117	16	18	400	547	12	12	296	382
Yin Jong	M14							42	45	841	915	23	25	465	510	18	15	365	310	6	7	118	147
Zul	M15							27	27	1169	925	36	36	1561	1218	20	19	747	916	8	9	302	434
	Female
Iris	F1	591	587.4	26.4	28.3	1	1	40	43	3075	2184	24	25	1840	1258	7	5	518	260	14	14	1065	700
Lindy	F2	510.3	1989.7	0.3	2.2	0	2	30	32	1193	1557	24	25	960	1197	24	17	959	863	13	12	534	623	8.7	9.9	52	46.6	42.3	49.6	3.3	1.3	2.5	2.5	17	17.2	48.2	42.4	50.6	56.6	0.5	0.4	0.7	0.5	45.4	43	93.6	93	5.7	6.1
Farhana	F3	264.3	569	0.3	0.3	1	1	40	39	1393	1180	22	25	770	765	16	12	539	434	15	17	530	622	24.1	24	45.6	46.8	44.6	44.1	4.9	4.3	4.9	4.7	11.5	11.5	42.3	41.4	55.5	56.9	0.9	0.7	1.3	1	49.2	45.4	84.8	86.2	15	13.5
Kai Leng	F4	246	334.1	1.9	3.8	1	1	45.41	45.44	1097.76	982.99	27.57	28.4	666.53	614.26	11.05	9.19	262.74	210.11	13.34	12.98	316.97	296.89	20.9	17.9	50.3	49.8	46.7	47.9	1.2	1.3	1.8	1.3	24.3	21.5	34	36.7	64.4	61.8	0.4	0.4	1.2	1.1	37.7	37.2	95.4	96.3	3.8	2.9
Syaza	F5	286.3	363.4	2.5	12.1	1	0	32.3	39.22	655.09	759.53	23	24.34	466.49	471.23	23.16	14.11	459.77	261.33	19.94	21.57	395.71	399.58	17	9.8	42	48.3	37.4	36.2	13.3	9.2	7.3	6.4	15.9	8.8	39.1	43.8	58	54.5	1.1	0.6	1.8	1.1	51.2	24.2	73.7	78	26.2	21.8
Dana	F6	143.2	143.2	0.3	0.3	1	0	44.37	44.37	910.73	1029.61	37.54	37.71	770.48	875.24	5.68	6.03	122.27	135.52	10.4	10.19	223.95	228.81	20.3	28	49.5	43.3	49.5	55.9	0.5	0.3	0.6	0.4	10.1	13.5	43.3	39.8	55	59.1	0.7	0.4	0.9	0.7	43	38.5	97.5	97.7	1.6	1.7
Ying Jye	F7	132.2	117.5	0.3	0.3	1	1	34.5	35.61	494.08	466.18	40.36	39.77	578.1	520.58	12.45	12.5	162.38	151.36	9.75	9.95	127.13	120.43	12.6	12.8	48.4	47.3	48.6	50.4	1.6	1.4	1.5	0.9	20.2	20.8	44.2	40.7	55.2	58.6	0.4	0.3	0.2	0.5	44	39.7	94	97.1	5.8	2.7
Hidayah	F8	121.1	172.5	0.3	0.3	1	1	35.33	36.71	755.04	870.26	24.84	26.64	530.78	631.65	17.31	16.79	177.83	378.03	16.53	16.15	169.88	363.66	18.5	19.6	57.5	54.7	33.6	35.8	5.7	5.7	3.2	3.8	13.7	12.3	46.8	44.8	46.9	48.6	2.8	2.9	3.5	3.6	55	51.1	90.1	88.9	9.6	10.1
Zu	F9	249.6	323	14.9	21	0	0	29.94	30.11	512.7	595.6	41.8	41.56	715.87	822.08	10.81	11.25	191.8	277.38	15.91	16.12	282.12	325.87	8.4	7.4	81.8	85	11.9	9.9	5.1	4.2	1.2	0.8	20.5	21.4	73.7	78.9	24	20	1.7	0.7	0.5	0.4	48.6	46.1	88.2	91.2	10.8	7.9
Christine	F10							24	25	461	472	35	35	669	653	19	16	346	272	9	11	168	185
Elly	F11							25	27	792	940	29	31	911	1092	18	13	576	414	22	23	703	718
Farah	F12							42	41	962	891	33	33	744	733	9	10	197	248	11	12	249	309
Sathiya	F13							61	57	1599	1693	18	19	473	558	6	8	146	225	11	10	286	289
Sharon	F14							45	45	1106	1258	22	23	585	637	19	15	529	434	11	14	307	390
Shi Wei	F15							45	44	883	875	22	20	426	411	15	16	312	318	13	14	266	266
Vaidehi	F16							26	23	298	233	25	24	288	238	15	13	165	130	28	31	304	303
Yatie	F17							32	35	784	652	35	33	843	618	11	10	275	194	18	18	448	352
Zaira	F18							30	32	784	888	28	30	720	832	23	23	579	641	10	11	264	301
	Pre- = Pre-papaya consumption
	Post- = Post-papaya consumption
[truncated: 26 more columns]
